# Supplementary material for: Green Radish Polysaccharide Prevents Alcoholic Liver Injury by Interfering with Intestinal Bacteria and Short-Chain Fatty Acids in Mice
Source: Foods. 2024 Nov 22;13(23):3733. doi: 10.3390/foods13233733 (PMC11639836; doi:10.3390/foods13233733)
Supplement: Supplementary file 1 [file foods-13-03733-s001.zip]

Archive with 1 entries (1 files):
- foods-3250393-supplementary.pdf
